# Supplementary material for: Comparison of Postoperative Outcomes between Leadless and Conventional Transvenous Pacemakers Implantation: An Up-to-Date Meta-analysis
Source: Rev Cardiovasc Med. 2024 Oct 9;25(10):359. doi: 10.31083/j.rcm2510359 (PMC11522773; doi:10.31083/j.rcm2510359)
Supplement: Supplementary file 1 [file 2153-8174-25-10-359-s1.zip]

Archive with 3 entries (2 files):
- 2153-8174-25-10-359-s1/
- 2153-8174-25-10-359-s1/RCM22805 PRISMA_2020_checklist.docx
- 2153-8174-25-10-359-s1/Supplementary material.docx
